# Supplementary material for: Development of a Chikungunya Arthritis Disease Activity Score (CHIK-DAS) Based on a Prospective Cohort Study
Source: J Cell Immunol. Author manuscript; Available in PMC 2025 May 13. (PMC12074665; doi:10.33696/immunology.6.211)
Supplement: JCI-24-211_Supplementary files [file NIHMS2078652-supplement-JCI-24-211_Supplementary_files.zip]

Archive with 2 entries (2 files):
- JCI-24-211_Supplementary file 4.xlsx
- JCI-24-211_Supplementary files 1-3.xlsx
