# Supplementary material for: Development of a Chikungunya Arthritis Disease Activity Score (CHIK-DAS) Based on a Prospective Cohort Study
Source: J Cell Immunol. Author manuscript; Available in PMC 2025 May 13. (PMC12074665; doi:10.33696/immunology.6.211)
Supplement: JCI-24-211_Supplementary files [file NIHMS2078652-supplement-JCI-24-211_Supplementary_files.zip › JCI-24-211_Supplementary files 1-3.xlsx]

## Sheet: Supplemental Table 1
Supplemental Table 1. Correlations among patient reported outcomes for disability, mobility, pain, physical and mental quality of life.
Patient reported outcomes included disability by the Health Assessment Questionnaire, mobility measured by the PROMIS mobility scale, pain measured by the global pain scale, physical quality of life measured by the physical health question domains from the PROMIS-29 and mental quality of life measured by the mental health question domains from the PROMIS-29.
Component	Disability	Mobility	Pain	Physical Quality of Life	Mental Quality of Life
Disability	_	_	_	_	_
Mobility	-0.76	_	_	_	_
Pain	0.54	-0.52	_	_	_
Physical	-0.79	0.84	-0.63	_	_
Quality of Life
Mental	-0.63	0.63	-0.68	0.71	_
Quality of Life
*All correlations significant at p<0.0001

## Sheet: Supplemental Table 2
Supplemental Table 2. Correlations among potential CHIK-DAS components
Component	DAS-28	Ankle Tender Joint Count	Finger DIPa Tender Joint Count	Finger DIP Swollen Joint Count	Stiffness score	Foot MTF Tender Joint Count
DAS-28	--	_	_	_	_	_
Ankle Tender Joint Count	0.43***	_	_	_	_	_
Finger DIP Tender Joint Count	0.50***	0.22	_	_	_	_
Finger DIP Swollen Joint Count	0.36***	0.06	0.39**	_	_	_
Stiffness score	0.50***	0.22**	0.29**	0.26*	_	_
Foot MTF Tender Joint Count	0.41***	0.41***	0.65***	0.44***	0.2	_
*p< 0.05; **p< 0.01; ***p<0.001
Correlations are based multiple imputation based estimates
aAbbreviations: Distal Interphalangeal (DIP); Metatarsophalangeal (MTF)

## Sheet: Supplemental Table 3
Supplemental Table 3. Association between CHIKDAS T-Score levels and Health Adjustment Questionnaire (HAQ) disability levels
CHIKDAS T-Score	HAQ Disability Score
	0-0.99 (mild/moderate)	1.00-1.99	2.00-3.0	n
		(moderate/severe)	(severe/very severe)
30-39	27 (100%)	--	--	27 (100%)
40-49	35 (80%)	9 (20%)	--	44 (100%)
50-59	34 (59%)	22 (38%)	2 (3%)	58 (100%)
60-69	11 (38%)	16 (55%)	2 (7%)	29 (100%)
